# Supplementary material for: Circulating noncoding RNAs as early predictive biomarkers in preeclampsia: a diagnostic meta-analysis
Source: Reprod Biol Endocrinol. 2021 Dec 1;19:177. doi: 10.1186/s12958-021-00852-8 (PMC8638188; doi:10.1186/s12958-021-00852-8)
Supplement: Supplementary file 1 — Additional file 1. [file 12958_2021_852_MOESM1_ESM.xls]

## Sheet: Sheet1
Table 1 Characteristics of 14 studies included in the meta-analysis
NO	First author	Year	Country	Sample type			Time of sampling	Sample size	Internal reference	ncRNAs	Level	TP	FP	TN	FN	SEN	SPE	AUC
				PE	Subgroup	Control
1	Elovitz[14]	2012	USA	19		19	15-17 weeks	serum	RNU86	miR-210	up	17	3	16	2	0.9	0.84	0.85
2	Winger[15]	2015	USA	12		19	First trimester	PBMC	RNU48	7 miRNAs	up	10	2	17	2	0.833	0.895	0.9
				5	EOPE	19				7 miRNAs	up	4	2	17	1	0.857	0.895	0.86
				7	LOPE	19				7 miRNAs	up	6	2	17	1	0.8	0.895	0.92
3	Zhang[16]	2017	China	26		52	12–20 weeks	plasma	U6	miR-942	down	17	16	36	9	0.654	0.692	0.718
4	Hromadnikova[17]	2017	Czech	21		58	10–13 weeks	plasma	cel-miR-39	miR-517-5p	up	9	8	50	12	0.429	0.862	0.7
										miR-516b-5p	up	8	9	49	13	0.381	0.845	0.608
										miR-518b	up	11	21	37	10	0.524	0.638	0.55
										miR-520a-5p	up	5	4	54	16	0.238	0.931	0.495
										miR-520h	up	3	2	56	18	0.143	0.966	0.451
										miR-525-5p	up	3	0	58	18	0.143	1	0.475
										6 miRNAs		4	5	53	17	0.206	0.908	0.545
5	Winger[18]	2018	UK	8		40	11–13 weeks	PBMC	NA	8 miRNAs		6	4	36	2	0.75	0.9	0.91
				4		19				miR-1267	NA	3	1	18	1	0.75	0.95	0.88
				2		7				miR-148a	NA	2	1	6	0	1	0.86	0.93
				2		4				miR-196a	NA	2	0	4	0	1	1	1
				3		8				miR-33a	NA	3	0	8	0	1	1	1
				3		9				miR-575	NA	3	2	7	0	1	0.78	0.93
				7		9				miR-582	NA	7	0	9	0	1	1	1
				3		14				miR-210	NA	2	0	14	1	0.67	1	0.86
				4		20				miR-16	NA	4	9	11	0	1	0.55	0.78
6	Hu[19]	2018	China	34	EOPE	110	24 weeks	blood	GAPDH	circ_0036877	down	29	30	80	5	0.853	0.727	0.846
7	Jiang[20]	2018	China	30	EOPE	30	before the 20th week	plasma	β-actin	circRNA_0001855	up	16	9	21	14	0.533	0.7	0.621
										circRNA_0004904	up	16	9	21	14	0.533	0.7	0.611
										PAPP-A + 2 circRNAs		26	1	29	4	0.867	0.967	0.94
8	Bai[21]	2018	China	30	Severe PE	42	14-19 weeks	plasma	GAPDH	circ_0007121	down	23	12	30	7	0.773	0.703	0.72
										circ_0007121+ PlGF		21	6	36	9	0.7	0.867	0.8
										circ_0007121+sFLT-1/PlGF		22	4	38	8	0.733	0.9	0.81
9	Hromadnikova[22]	2019	Czech	43		50	10–13 weeks	plasmaexosomes	Cel-miR-39	miR-517-5p	down	26	15	35	17	0.605	0.7	0.634
										miR-520a-5p	down	26	8	42	17	0.605	0.84	0.699
										miR-525-5p	down	22	8	42	21	0.512	0.84	0.698
										3 miRNAs	down	28	11	39	15	0.651	0.78	0.719
10	Whigham[23]	2020	Australia	34	LOPE	196	35- 37 weeks	PAXgene blood	miR191、SNORD44 SNORD48	2 miRNAs	down	15	20	176	19	0.45	0.9	0.79
11	Zhang[24]	2020	China	64		64	8–20 weeks	plasma	GAPDH	MSP+circCRAMP1L	down	51	13	51	13	0.8	0.8	0.928
										circCRAMP1L		41	17	47	23	0.64	0.74	0.813
12	Chen[25]	2021	China	24	EOPE	30	11–12 weeks	Plasma	18S rRNA	circ_0025992	up	13	2	28	11	0.542	0.933	0.8065
13	Ahmed M[26]	2021	Egypt	8		32	14-26 weeks	plasma	NA	miR-210	up	7	10	22	1	0.875	0.688	0.852
14	Zhao[27]	2021	China	112	mild PE	100	15–16 weeks	serum	U6	miR-149-5p	down	95	45	55	17	0.848	0.55	0.727
				112	mild PE	100				4-Hydroxyglutamate +miR-149-5p		95	32	68	17	0.848	0.68	0.844
				92	severe PE	100				miR-149-5p	down	91	37	63	1	1.848	0.63	0.799
				92	severe PE	100				4-Hydroxyglutamate and miR-149-5p		91	14	86	1	2.848	0.86	0.888
EOPE: Early onset preeclampsia, LOPE: Late onset preeclampsia; PBMC: Peripheral blood mononuclear cell;TP: true positive;FP: false positive; FN: false negative;TN: true negative; SEN: sensitivity; SPE: specificity; AUC: Area under curve; NA: Not available.
