# Supplementary material for: Circulating noncoding RNAs as early predictive biomarkers in preeclampsia: a diagnostic meta-analysis
Source: Reprod Biol Endocrinol. 2021 Dec 1;19:177. doi: 10.1186/s12958-021-00852-8 (PMC8638188; doi:10.1186/s12958-021-00852-8)
Supplement: Supplementary file 2 — Additional file 2. [file 12958_2021_852_MOESM2_ESM.xls]

## Sheet: Sheet1
Table 2. Summary estimates of predictive performance for ncRNAs profiling in PE.
Analysis	No. of studies	SEN (95% CI)	SPE (95% CI)	PLR (95% CI)	NLR (95% CI)	DOR (95% CI)	AUC (95% CI)
Overall	41	0.71(0.61,0.80)	0.84(0.79,0.87)	4.4(3.5,5.5)	0.34(0.25,0.47)	13(8,20)	0.86(0.83,0.89)
ncRNA species
circRNAs	10	0.71(0.63,0.78)	0.81(0.73,0.86)	3.7(2.5,5.3)	0.36(0.27,0.48)	10(6,19)	0.83(0.79,0.86)
miRNAs	31	0.73(0.59,0.83)	0.84(0.79,0.89)	4.7(3.5,6.2)	0.32(0.21,0.5)	14(8,26)	0.87(0.84,0.90)
ncRNA profiling
Combine assay	13	0.77(0.62,0.87)	0.86(0.82,0.90)	5.7(4.1,7.8)	0.27(0.16,0.46)	21(10,44)	0.89(0.86,0.92)
Single assay	28	0.67(0.54,0.77)	0.81(0.75,0.86)	3.6(2.7,4.6)	0.41(0.30,0.57)	9(5,14)	0.82(0.79,0.86)
Specimen types
PBMC	12	0.87(0.75,0.94)	0.90(0.81,0.95)	8.9(4.5,17.3)	0.14(0.07,0.29)	62(23,167)	0.93(0.90,0.95)
Plasme	18	0.54(0.42,0.66)	0.85(0.79,0.90)	3.7(2.6,5.1)	0.54(0.42,0.69)	7(4,11)	0.80(0.76,0.83)
Other group
Chinese-based	15	0.80(0.69,0.88)	0.77(0.70,0.83)	3.5(2.6,4.7)	0.25(0.16,0.41)	14(7.27)	0.84(0.81,0.87)
EOPE	6	0.70(0.54,0.82)	0.84(0.70,0.92)	4.3(2.1,8.8)	0.36(0.21,0.60)	12(4,37)	0.84(0.80,0.87)
AUC: area under the curve; CI: confidence interval; DOR: diagnostic odds ratio; NLR: negative likelihood ratio; PLR: positive likelihood ratio; SEN:sensitivity; SPE: specificity
.
